# Supplementary material for: Individual differences in human voice pitch are preserved from speech to screams, roars and pain cries
Source: R Soc Open Sci. 2020 Feb 26;7(2):191642. doi: 10.1098/rsos.191642 (PMC7062086; doi:10.1098/rsos.191642)
Supplement: Supplemental tables [file rsos191642supp1.xlsx]

## Sheet: Table S1
Table S1. Shapiro-Wilk tests of normality
Sex		Shapiro-Wilk
		Statistic	df	p
Men	Modal speech	0.975	28	0.721
	Aggressive speech	0.966	28	0.469
	Fear speech	0.978	28	0.789
	Aggressive roar	0.925	28	0.045
	Fear scream	0.881	28	0.004
	Pain mild	0.982	28	0.887
	Pain moderate	0.965	28	0.46
	Pain intense	0.907	28	0.017
Women	Modal speech	0.966	23	0.603
	Aggressive speech	0.964	23	0.547
	Fear speech	0.948	23	0.263
	Aggressive roar	0.896	23	0.021
	Fear scream	0.934	23	0.133
	Pain mild	0.805	23	<.001
	Pain moderate	0.861	23	0.004
	Pain intense	0.895	23	0.02

## Sheet: Table S2
Table S2. Pairwise comparisons from Linear Mixed Models examining sex differences in F0 (ERB) in each vocal type
Vocal Type	Mean Difference in F0 (ERB)	Std. Error	df	p *	95% Confidence Interval
	(Female - Male)				Lower	Upper
Modal speech	2.01	0.14	49	p<.001	1.73	2.28
Aggressive speech	1.88	0.31	49	p<.001	1.26	2.51
Fear speech	2.41	0.32	49	p<.001	1.77	3.06
Aggressive roar	2.96	0.37	49	p<.001	2.22	3.71
Fear scream	4.50	0.66	49	p<.001	3.18	5.82
Pain mild	3.17	0.57	49	p<.001	2.02	4.32
Pain moderate	2.57	0.44	49	p<.001	1.69	3.44
Pain intense	2.94	0.60	49	p<.001	1.73	4.16
Based on estimated marginal means from LMMs
* The mean difference is significant at the .05 level following Šidák correction for multiple comparisons

## Sheet: Table S3
Table S3. Correlation matrix of F0 (ERB) comparing all vocal types, separately for men and women (elaborated from main article)
Men
		Modal speech	Aggress speech	Fear speech	Aggress roar	Fear scream	Pain mild	Pain mod	Pain intense
Modal speech	rs		-0.057	.36*	0.159	0.147	.80**	0.311	.39*
	95% CI lower		-.407	-.068	-.236	-.292	.632	-.122	.004
	95% CI upper		.296	.682	.497	.528	.894	.645	.691
	p		0.386	0.032	0.209	0.227	1.6525e-07	0.053	0.021
Aggress speech	rs	-0.057		.55**	.43*	0.259	0.106	0.076	0.148
	95% CI lower	-.407		.152	.040	-.133	-.298	-.280	-.218
	95% CI upper	.296		.773	.750	.531	.481	.446	.481
	p	0.386		0.001	0.011	0.092	0.296	0.35	0.226
Fear speech	rs	.36*	.55**		.41*	.54**	.50**	0.123	0.259
	95% CI lower	-.068	.152		.032	.155	.102	-.230	-.119
	95% CI upper	.682	.773		.678	.772	.750	.448	.582
	p	0.032	0.001		0.016	0.002	0.004	0.266	0.091
Aggress roar	rs	0.159	.43*	.41*		0.26	0.08	0.215	.53**
	95% CI lower	-.236	.040	.032		-.144	-.293	-.181	.233
	95% CI upper	.497	.750	.678		.581	.451	.558	.743
	p	0.209	0.011	0.016		0.091	0.343	0.136	0.002
Fear scream	rs	0.147	0.259	.54**	0.26		0.255	0.283	0.247
	95% CI lower	-.292	-.133	.155	-.144		-.178	-.142	-.126
	95% CI upper	.528	.531	.772	.581		.607	.654	.573
	p	0.227	0.092	0.002	0.091		0.096	0.072	0.102
Pain mild	rs	.80**	0.106	.50**	0.08	0.255		.39*	0.284
	95% CI lower	.632	-.298	.102	-.293	-.178		-.030	-.119
	95% CI upper	.894	.481	.750	.451	.607		.671	.616
	p	1.6525e-07	0.296	0.004	0.343	0.096		0.019	0.072
Pain mod	rs	0.311	0.076	0.123	0.215	0.283	.39*		0.304
	95% CI lower	-.122	-.280	-.230	-.181	-.142	-.030		-.112
	95% CI upper	.645	.446	.448	.558	.654	.671		.668
	p	0.053	0.35	0.266	0.136	0.072	0.019		0.058
Pain intense	rs	.39*	0.148	0.259	.53**	0.247	0.284	0.304
	95% CI lower	.004	-.218	-.116	.233	-.126	-.119	-.112
	95% CI upper	.691	.481	.582	.743	.573	.616	.668
	p	0.021	0.226	0.091	0.002	0.102	0.072	0.058
Women
		Modal speech	Aggress speech	Fear speech	Aggress roar	Fear scream	Pain mild	Pain mod	Pain intense
Modal speech	rs		0.085	0.038	0.231	-0.077	0.149	-0.07	-0.061
	95% CI lower		-.332	-.470	-.192	-.511	-.282	-.491	-.448
	95% CI upper		.466	.507	.584	.376	.475	.363	.351
	p		0.35	0.432	0.144	0.363	0.248	0.376	0.391
Aggress speech	rs	0.085		.46*	.62**	0.298	-0.167	-0.124	0.18
	95% CI lower	-.332		.093	.301	-.138	-.589	-.507	-.252
	95% CI upper	.466		.748	.827	.710	.312	.300	.663
	p	0.35		0.015	0.001	0.083	0.223	0.287	0.206
Fear speech	rs	0.038	.46*		0.322	.45*	-0.129	0.072	0.121
	95% CI lower	-.470	.093		-.063	.100	-.562	-.402	-.361
	95% CI upper	.507	.748		.643	.712	.286	.488	.572
	p	0.432	0.015		0.067	0.016	0.279	0.372	0.291
Aggress roar	rs	0.231	.62**	0.322		0.301	-0.006	-0.169	0.03
	95% CI lower	-.192	.301	-.063		-.132	-.438	-.595	-.424
	95% CI upper	.584	.827	.643		.630	.465	.300	.509
	p	0.144	0.001	0.067		0.081	0.489	0.221	0.447
Fear scream	rs	-0.077	0.298	.45*	0.301		.55**	0.253	.64**
	95% CI lower	-.511	-.138	.100	-.132		.203	-.128	.339
	95% CI upper	.376	.710	.712	.630		.796	.543	.814
	p	0.363	0.083	0.016	0.081		0.003	0.123	1.6525e-07
Pain mild	rs	0.149	-0.167	-0.129	-0.006	.55**		.43*	.44*
	95% CI lower	-.282	-.589	-.562	-.438	.203		-.010	-.027
	95% CI upper	.475	.312	.286	.465	.796		.741	.804
	p	0.248	0.223	0.279	0.489	0.003		0.019	0.017
Pain mod	rs	-0.07	-0.124	0.072	-0.169	0.253	.43*		.38×
	95% CI lower	-.491	-.507	-.402	-.595	-.128	-.010		-.051
	95% CI upper	.363	.300	.488	.300	.543	.741		.704
	p	0.376	0.287	0.372	0.221	0.123	0.019		0.037
Pain intense	rs	-0.061	0.18	0.121	0.03	.64**	.44*	.38×
	95% CI lower	-.448	-.252	-.361	-.424	.339	-.027	-.051
	95% CI upper	.351	.663	.572	.509	.814	.804	.704
	p	0.391	0.206	0.291	0.447	1.6525e-07	0.017	0.037
Highlighted cells show statistically significant relationships, where **p<.01, *p<.05.
All tests significant following Benjamini–Hochberg procedure for multiple comparisons (m=28, q=0.1), with the exception of the relationship between moderate and intense pain vocalisations (orange cell, marked with 'x')
95% Confidence Intervals (CI) based on bootstrapping (1000 samples)

## Sheet: Table S4
Table S4. Correlation matrix of F0 (Hz) comparing all vocal types, separately for men and women
Men
		Modal speech	Aggress speech	Fear speech	Aggress roar	Fear scream	Pain mild	Pain mod	Pain intense
Modal speech	rs		-0.033	0.35*	0.174	0.165	0.80**	0.307	0.37*
	p		0.433	0.032	0.189	0.201	2.0651e-07	0.056	0.026
Aggress speech	rs	-0.033		0.54**	0.43*	0.252	0.108	0.076	0.169
	p	0.433		0.001	0.011	0.098	0.292	0.35	0.196
Fear speech	rs	0.35*	0.54**		0.42*	0.54**	0.49**	0.117	0.251
	p	0.032	0.001		0.013	0.002	0.004	0.277	0.099
Aggress roar	rs	0.174	0.43*	0.42*		0.27	0.079	0.215	0.55**
	p	0.189	0.011	0.013		0.082	0.345	0.136	0.001
Fear scream	rs	0.165	0.252	0.54**	0.27		0.245	0.29	0.245
	p	0.201	0.098	0.002	0.082		0.104	0.068	0.105
Pain mild	rs	0.80**	0.108	0.49**	0.079	0.245		0.37*	0.25
	p	2.0651e-07	0.292	0.004	0.345	0.104		0.025	0.1
Pain mod	rs	0.307	0.076	0.117	0.215	0.29	0.37*		0.297
	p	0.056	0.35	0.277	0.136	0.068	0.025		0.063
Pain intense	rs	0.37*	0.169	0.251	0.55**	0.245	0.25	0.297
	p	0.026	0.196	0.099	0.001	0.105	0.1	0.063
Women
		Modal speech	Aggress speech	Fear speech	Aggress roar	Fear scream	Pain mild	Pain mod	Pain intense
Modal speech	rs		0.063	0.005	0.197	-0.121	0.148	-0.033	-0.059
	p		0.387	0.491	0.184	0.292	0.25	0.441	0.394
Aggress speech	rs	0.063		0.46*	0.63**	0.315	-0.142	-0.142	0.213
	p	0.387		0.013	0.001	0.071	0.259	0.259	0.164
Fear speech	rs	0.005	0.46*		0.37*	0.44*	-0.141	0.046	0.172
	p	0.491	0.013		0.04	0.017	0.26	0.417	0.216
Aggress roar	rs	0.197	0.63**	0.37*		0.289	-0.008	-0.194	0.034
	p	0.184	0.001	0.04		0.091	0.486	0.188	0.44
Fear scream	rs	-0.121	0.315	0.44*	0.289		0.54**	0.217	0.68**
	p	0.292	0.071	0.017	0.091		0.004	0.16	0
Pain mild	rs	0.148	-0.142	-0.141	-0.008	0.54**		0.41*	0.43*
	p	0.25	0.259	0.26	0.486	0.004		0.026	0.021
Pain mod	rs	-0.033	-0.142	0.046	-0.194	0.217	0.41*		0.41*
	p	0.441	0.259	0.417	0.188	0.16	0.026		0.028
Pain intense	rs	-0.059	0.213	0.172	0.034	0.68**	0.43*	0.41*
	p	0.394	0.164	0.216	0.44	0	0.021	0.028
Highlighted cells show statistically significant relationships, where **p<.01, *p<.05.
