# Supplementary material for: Individual differences in human voice pitch are preserved from speech to screams, roars and pain cries
Source: R Soc Open Sci. 2020 Feb 26;7(2):191642. doi: 10.1098/rsos.191642 (PMC7062086; doi:10.1098/rsos.191642)
Supplement: Datesets [file rsos191642supp2.xlsx]

## Sheet: Coding legend
Vocal type (VC)
0 = modal speech
1 = aggressive speech
2 = fear speech
3 = aggressive roar
4 = fear scream
5 = pain mild
6 = pain moderate
7 = pain intense
Acoustic variables
dur = duration (seconds)
mF0 = mean F0 (Hz)
F0erb = mean F0 (ERB)
maxF0 = maximum Fo (Hz)
minF0 = minimum F0 (Hz)
F0sd = standard deviation in F0 (Hz)
F0CV = Coefficient of variation
Vocaliser sex
M = male
F = female

## Sheet: Dataset 1- LMM
Vocaliser_ID	Sex	Age	Height	Handgrip	Chest	Bicep	Vocal Type Code	Vocal Type Label	F0erb
6	M	22	182.9	40	26.2	38.1	0	modal speech	3.491
11	M	23	175.2	46.6	33.5	30.1	0	modal speech	4.048
13	M	19	172.7	29.9	24.1	27.4	0	modal speech	3.654
15	M	22	179.1	47	31.8	33.1	0	modal speech	3.172
18	M	19	176.5	49.6	41	39.1	0	modal speech	3.336
25	M	22	175.3	47.6	34.2	33.2	0	modal speech	3.431
32	M	26	185.2	54	49.7	39.2	0	modal speech	3.264
33	M	23	183	31.8	22	27.3	0	modal speech	3.823
37	M	21	182.6	50	51.1	34.3	0	modal speech	3.03
38	M	22	185.4	32	29.9	34.1	0	modal speech	2.954
39	M	18	178.1	41.6	25.4	31.1	0	modal speech	3.382
40	M	20	175.3	40.6	31.9	34.9	0	modal speech	2.484
49	M	21	179.7	40.2	30.5	30.4	0	modal speech	3.901
54	M	21	184	27.9	26.3	31.7	0	modal speech	3.024
55	M	23	185.3	51.9	31.2	36.7	0	modal speech	2.912
58	M	71	181.6	36.7	18.2	31.2	0	modal speech	3.906
60	M	22	180.3	46.8	31.9	32.5	0	modal speech	3.828
61	M	24	197	48.4	42.1	31.6	0	modal speech	3.178
63	M	22	178.6	42	38.1	28.4	0	modal speech	3.065
71	M	20	188	35.8	26.2	28.3	0	modal speech	3.753
74	M	24	190.9	38.1	28.2	27.4	0	modal speech	4.3
76	M	21	181.1	46.3	36.1	31.6	0	modal speech	3.214
82	M	20	178	41.2	31.4	34.6	0	modal speech	3.388
83	M	26	185.3	48.5	26.8	29.8	0	modal speech	3.749
84	M	22	191.8	36.7	26.1	28.6	0	modal speech	2.978
85	M	19	181.6	25	22.1	29.3	0	modal speech	3.409
86	M	23	184	38.4	32.6	32.1	0	modal speech	3.146
87	M	24	180.1	46.1	49.4	32.1	0	modal speech	3.94
6	M	22	182.9	40	26.2	38.1	1	aggressive speech	5.751
11	M	23	175.2	46.6	33.5	30.1	1	aggressive speech	6.95
13	M	19	172.7	29.9	24.1	27.4	1	aggressive speech	6.246
15	M	22	179.1	47	31.8	33.1	1	aggressive speech	6.396
18	M	19	176.5	49.6	41	39.1	1	aggressive speech	7.989
25	M	22	175.3	47.6	34.2	33.2	1	aggressive speech	8.58
32	M	26	185.2	54	49.7	39.2	1	aggressive speech	5.662
33	M	23	183	31.8	22	27.3	1	aggressive speech	9.236
37	M	21	182.6	50	51.1	34.3	1	aggressive speech	6.885
38	M	22	185.4	32	29.9	34.1	1	aggressive speech	8.238
39	M	18	178.1	41.6	25.4	31.1	1	aggressive speech	5.706
40	M	20	175.3	40.6	31.9	34.9	1	aggressive speech	7.178
49	M	21	179.7	40.2	30.5	30.4	1	aggressive speech	8.04
54	M	21	184	27.9	26.3	31.7	1	aggressive speech	7.411
55	M	23	185.3	51.9	31.2	36.7	1	aggressive speech	8.643
58	M	71	181.6	36.7	18.2	31.2	1	aggressive speech	5.308
60	M	22	180.3	46.8	31.9	32.5	1	aggressive speech	6.847
61	M	24	197	48.4	42.1	31.6	1	aggressive speech	7.155
63	M	22	178.6	42	38.1	28.4	1	aggressive speech	7.642
71	M	20	188	35.8	26.2	28.3	1	aggressive speech	8.205
74	M	24	190.9	38.1	28.2	27.4	1	aggressive speech	7.247
76	M	21	181.1	46.3	36.1	31.6	1	aggressive speech	8.114
82	M	20	178	41.2	31.4	34.6	1	aggressive speech	7.942
83	M	26	185.3	48.5	26.8	29.8	1	aggressive speech	9.005
84	M	22	191.8	36.7	26.1	28.6	1	aggressive speech	7.538
85	M	19	181.6	25	22.1	29.3	1	aggressive speech	6.786
86	M	23	184	38.4	32.6	32.1	1	aggressive speech	8.492
87	M	24	180.1	46.1	49.4	32.1	1	aggressive speech	8.585
6	M	22	182.9	40	26.2	38.1	2	fear speech	7.219
11	M	23	175.2	46.6	33.5	30.1	2	fear speech	7.259
13	M	19	172.7	29.9	24.1	27.4	2	fear speech	6.333
15	M	22	179.1	47	31.8	33.1	2	fear speech	5.459
18	M	19	176.5	49.6	41	39.1	2	fear speech	6.268
25	M	22	175.3	47.6	34.2	33.2	2	fear speech	5.639
32	M	26	185.2	54	49.7	39.2	2	fear speech	5.606
33	M	23	183	31.8	22	27.3	2	fear speech	8.07
37	M	21	182.6	50	51.1	34.3	2	fear speech	6.289
38	M	22	185.4	32	29.9	34.1	2	fear speech	7.544
39	M	18	178.1	41.6	25.4	31.1	2	fear speech	6.783
40	M	20	175.3	40.6	31.9	34.9	2	fear speech	5.774
49	M	21	179.7	40.2	30.5	30.4	2	fear speech	6.846
54	M	21	184	27.9	26.3	31.7	2	fear speech	5.636
55	M	23	185.3	51.9	31.2	36.7	2	fear speech	9.596
58	M	71	181.6	36.7	18.2	31.2	2	fear speech	6.243
60	M	22	180.3	46.8	31.9	32.5	2	fear speech	6.96
61	M	24	197	48.4	42.1	31.6	2	fear speech	6.435
63	M	22	178.6	42	38.1	28.4	2	fear speech	6.626
71	M	20	188	35.8	26.2	28.3	2	fear speech	8.915
74	M	24	190.9	38.1	28.2	27.4	2	fear speech	7.717
76	M	21	181.1	46.3	36.1	31.6	2	fear speech	6.931
82	M	20	178	41.2	31.4	34.6	2	fear speech	7.992
83	M	26	185.3	48.5	26.8	29.8	2	fear speech	8.983
84	M	22	191.8	36.7	26.1	28.6	2	fear speech	4.8
85	M	19	181.6	25	22.1	29.3	2	fear speech	7.369
86	M	23	184	38.4	32.6	32.1	2	fear speech	7.492
87	M	24	180.1	46.1	49.4	32.1	2	fear speech	8.534
6	M	22	182.9	40	26.2	38.1	3	aggressive roar	8.178
11	M	23	175.2	46.6	33.5	30.1	3	aggressive roar	9.883
13	M	19	172.7	29.9	24.1	27.4	3	aggressive roar	7.655
15	M	22	179.1	47	31.8	33.1	3	aggressive roar	8.046
18	M	19	176.5	49.6	41	39.1	3	aggressive roar	9.455
25	M	22	175.3	47.6	34.2	33.2	3	aggressive roar	7.835
32	M	26	185.2	54	49.7	39.2	3	aggressive roar	8.997
33	M	23	183	31.8	22	27.3	3	aggressive roar	9.441
37	M	21	182.6	50	51.1	34.3	3	aggressive roar	8.23
38	M	22	185.4	32	29.9	34.1	3	aggressive roar	8.117
39	M	18	178.1	41.6	25.4	31.1	3	aggressive roar	8.306
40	M	20	175.3	40.6	31.9	34.9	3	aggressive roar	8.207
49	M	21	179.7	40.2	30.5	30.4	3	aggressive roar	8.777
54	M	21	184	27.9	26.3	31.7	3	aggressive roar	8.45
55	M	23	185.3	51.9	31.2	36.7	3	aggressive roar	8.615
58	M	71	181.6	36.7	18.2	31.2	3	aggressive roar	7.918
60	M	22	180.3	46.8	31.9	32.5	3	aggressive roar	8.491
61	M	24	197	48.4	42.1	31.6	3	aggressive roar	8.119
63	M	22	178.6	42	38.1	28.4	3	aggressive roar	9.166
71	M	20	188	35.8	26.2	28.3	3	aggressive roar	8.057
74	M	24	190.9	38.1	28.2	27.4	3	aggressive roar	8.34
76	M	21	181.1	46.3	36.1	31.6	3	aggressive roar	9.154
82	M	20	178	41.2	31.4	34.6	3	aggressive roar	8.724
83	M	26	185.3	48.5	26.8	29.8	3	aggressive roar	9.549
84	M	22	191.8	36.7	26.1	28.6	3	aggressive roar	7.981
85	M	19	181.6	25	22.1	29.3	3	aggressive roar	7.985
86	M	23	184	38.4	32.6	32.1	3	aggressive roar	9.41
87	M	24	180.1	46.1	49.4	32.1	3	aggressive roar	9.361
6	M	22	182.9	40	26.2	38.1	4	fear scream	9.352
11	M	23	175.2	46.6	33.5	30.1	4	fear scream	13.652
13	M	19	172.7	29.9	24.1	27.4	4	fear scream	10.354
15	M	22	179.1	47	31.8	33.1	4	fear scream	9.824
18	M	19	176.5	49.6	41	39.1	4	fear scream	10.559
25	M	22	175.3	47.6	34.2	33.2	4	fear scream	9.083
32	M	26	185.2	54	49.7	39.2	4	fear scream	8.265
33	M	23	183	31.8	22	27.3	4	fear scream	9.317
37	M	21	182.6	50	51.1	34.3	4	fear scream	8.466
38	M	22	185.4	32	29.9	34.1	4	fear scream	9.116
39	M	18	178.1	41.6	25.4	31.1	4	fear scream	8.417
40	M	20	175.3	40.6	31.9	34.9	4	fear scream	8.025
49	M	21	179.7	40.2	30.5	30.4	4	fear scream	8.268
54	M	21	184	27.9	26.3	31.7	4	fear scream	8.272
55	M	23	185.3	51.9	31.2	36.7	4	fear scream	12.856
58	M	71	181.6	36.7	18.2	31.2	4	fear scream	7.321
60	M	22	180.3	46.8	31.9	32.5	4	fear scream	9.209
61	M	24	197	48.4	42.1	31.6	4	fear scream	8.455
63	M	22	178.6	42	38.1	28.4	4	fear scream	9.728
71	M	20	188	35.8	26.2	28.3	4	fear scream	11.919
74	M	24	190.9	38.1	28.2	27.4	4	fear scream	8.892
76	M	21	181.1	46.3	36.1	31.6	4	fear scream	9.567
82	M	20	178	41.2	31.4	34.6	4	fear scream	13.946
83	M	26	185.3	48.5	26.8	29.8	4	fear scream	9.239
84	M	22	191.8	36.7	26.1	28.6	4	fear scream	7.209
85	M	19	181.6	25	22.1	29.3	4	fear scream	11.186
86	M	23	184	38.4	32.6	32.1	4	fear scream	9.468
87	M	24	180.1	46.1	49.4	32.1	4	fear scream	9.546
6	M	22	182.9	40	26.2	38.1	5	pain mild	7.127
11	M	23	175.2	46.6	33.5	30.1	5	pain mild	7.842
13	M	19	172.7	29.9	24.1	27.4	5	pain mild	6.785
15	M	22	179.1	47	31.8	33.1	5	pain mild	5.729
18	M	19	176.5	49.6	41	39.1	5	pain mild	5.99
25	M	22	175.3	47.6	34.2	33.2	5	pain mild	7.454
32	M	26	185.2	54	49.7	39.2	5	pain mild	4.264
33	M	23	183	31.8	22	27.3	5	pain mild	7.095
37	M	21	182.6	50	51.1	34.3	5	pain mild	4.956
38	M	22	185.4	32	29.9	34.1	5	pain mild	5.462
39	M	18	178.1	41.6	25.4	31.1	5	pain mild	6.149
40	M	20	175.3	40.6	31.9	34.9	5	pain mild	3.847
49	M	21	179.7	40.2	30.5	30.4	5	pain mild	7.092
54	M	21	184	27.9	26.3	31.7	5	pain mild	5.839
55	M	23	185.3	51.9	31.2	36.7	5	pain mild	6.968
58	M	71	181.6	36.7	18.2	31.2	5	pain mild	9.5
60	M	22	180.3	46.8	31.9	32.5	5	pain mild	8.573
61	M	24	197	48.4	42.1	31.6	5	pain mild	6.51
63	M	22	178.6	42	38.1	28.4	5	pain mild	4.877
71	M	20	188	35.8	26.2	28.3	5	pain mild	7.052
74	M	24	190.9	38.1	28.2	27.4	5	pain mild	7.83
76	M	21	181.1	46.3	36.1	31.6	5	pain mild	5.803
82	M	20	178	41.2	31.4	34.6	5	pain mild	8.485
83	M	26	185.3	48.5	26.8	29.8	5	pain mild	7.208
84	M	22	191.8	36.7	26.1	28.6	5	pain mild	5.745
85	M	19	181.6	25	22.1	29.3	5	pain mild	7.157
86	M	23	184	38.4	32.6	32.1	5	pain mild	7.009
87	M	24	180.1	46.1	49.4	32.1	5	pain mild	7.945
6	M	22	182.9	40	26.2	38.1	6	pain moderate	6.315
11	M	23	175.2	46.6	33.5	30.1	6	pain moderate	9.307
13	M	19	172.7	29.9	24.1	27.4	6	pain moderate	8.845
15	M	22	179.1	47	31.8	33.1	6	pain moderate	7.806
18	M	19	176.5	49.6	41	39.1	6	pain moderate	8.644
25	M	22	175.3	47.6	34.2	33.2	6	pain moderate	7.977
32	M	26	185.2	54	49.7	39.2	6	pain moderate	8.269
33	M	23	183	31.8	22	27.3	6	pain moderate	8.277
37	M	21	182.6	50	51.1	34.3	6	pain moderate	7.797
38	M	22	185.4	32	29.9	34.1	6	pain moderate	8.209
39	M	18	178.1	41.6	25.4	31.1	6	pain moderate	7.324
40	M	20	175.3	40.6	31.9	34.9	6	pain moderate	6.382
49	M	21	179.7	40.2	30.5	30.4	6	pain moderate	7.927
54	M	21	184	27.9	26.3	31.7	6	pain moderate	6.799
55	M	23	185.3	51.9	31.2	36.7	6	pain moderate	8.68
58	M	71	181.6	36.7	18.2	31.2	6	pain moderate	9.117
60	M	22	180.3	46.8	31.9	32.5	6	pain moderate	8.866
61	M	24	197	48.4	42.1	31.6	6	pain moderate	5.709
63	M	22	178.6	42	38.1	28.4	6	pain moderate	7.9
71	M	20	188	35.8	26.2	28.3	6	pain moderate	7.005
74	M	24	190.9	38.1	28.2	27.4	6	pain moderate	7.292
76	M	21	181.1	46.3	36.1	31.6	6	pain moderate	7.415
82	M	20	178	41.2	31.4	34.6	6	pain moderate	8.986
83	M	26	185.3	48.5	26.8	29.8	6	pain moderate	8.087
84	M	22	191.8	36.7	26.1	28.6	6	pain moderate	8.201
85	M	19	181.6	25	22.1	29.3	6	pain moderate	7.678
86	M	23	184	38.4	32.6	32.1	6	pain moderate	7.587
87	M	24	180.1	46.1	49.4	32.1	6	pain moderate	8.333
6	M	22	182.9	40	26.2	38.1	7	pain intense	7.97
11	M	23	175.2	46.6	33.5	30.1	7	pain intense	10.219
13	M	19	172.7	29.9	24.1	27.4	7	pain intense	9.567
15	M	22	179.1	47	31.8	33.1	7	pain intense	8.193
18	M	19	176.5	49.6	41	39.1	7	pain intense	13.614
25	M	22	175.3	47.6	34.2	33.2	7	pain intense	8.537
32	M	26	185.2	54	49.7	39.2	7	pain intense	10.404
33	M	23	183	31.8	22	27.3	7	pain intense	9.238
37	M	21	182.6	50	51.1	34.3	7	pain intense	9.002
38	M	22	185.4	32	29.9	34.1	7	pain intense	7.915
39	M	18	178.1	41.6	25.4	31.1	7	pain intense	8.506
40	M	20	175.3	40.6	31.9	34.9	7	pain intense	7.73
49	M	21	179.7	40.2	30.5	30.4	7	pain intense	9.556
54	M	21	184	27.9	26.3	31.7	7	pain intense	6.262
55	M	23	185.3	51.9	31.2	36.7	7	pain intense	9.044
58	M	71	181.6	36.7	18.2	31.2	7	pain intense	8.677
60	M	22	180.3	46.8	31.9	32.5	7	pain intense	9.874
61	M	24	197	48.4	42.1	31.6	7	pain intense	11.36
63	M	22	178.6	42	38.1	28.4	7	pain intense	8.524
71	M	20	188	35.8	26.2	28.3	7	pain intense	9.092
74	M	24	190.9	38.1	28.2	27.4	7	pain intense	9.734
76	M	21	181.1	46.3	36.1	31.6	7	pain intense	9.834
82	M	20	178	41.2	31.4	34.6	7	pain intense	9.405
83	M	26	185.3	48.5	26.8	29.8	7	pain intense	9.965
84	M	22	191.8	36.7	26.1	28.6	7	pain intense	8.626
85	M	19	181.6	25	22.1	29.3	7	pain intense	8.759
86	M	23	184	38.4	32.6	32.1	7	pain intense	12.825
87	M	24	180.1	46.1	49.4	32.1	7	pain intense	9.298
3	F	22	170	20.1	19.7	23.2	0	modal speech	5.123
4	F	20	157.5	32.1	29.4	30.4	0	modal speech	4.367
7	F	18	167.6	23	20.1	30.6	0	modal speech	5.23
10	F	21	152.5	29	21.7	29.8	0	modal speech	5.78
20	F	24	168.3	35.4	27.5	33	0	modal speech	5.666
23	F	21	161.2	32.6	28	30.1	0	modal speech	5.561
29	F	20	158.7	25.9	19.7	31.1	0	modal speech	6.506
31	F	19	172.6	38.3	29.8	41.8	0	modal speech	4.835
42	F	19	165.3	25.8	14.3	27.1	0	modal speech	6.023
43	F	20	170.1	25.7	17.5	29.3	0	modal speech	6.004
44	F	19	172.7	26.3	12.2	27.1	0	modal speech	5.912
50	F	20	167	29.5	17.8	30	0	modal speech	5.575
52	F	19	165.7	21.3	12	24.3	0	modal speech	5.68
57	F	22	174	39	19.8	26.7	0	modal speech	5.483
59	F	66	167.6	21	11.9	27.6	0	modal speech	5.13
64	F	26	160.1	22	13.7	23.2	0	modal speech	5.762
66	F	20	159.4	28.8	21.1	32.1	0	modal speech	4.58
68	F	21	174.6	26	23	30.2	0	modal speech	5.319
72	F	23	161	24	20.8	27.9	0	modal speech	4.21
73	F	28	167.2	39.8	19.1	26.5	0	modal speech	5.33
75	F	19	154.9	15.6	13.4	24.9	0	modal speech	6.018
78	F	20	177.8	20.7	20.6	30.3	0	modal speech	5.052
80	F	18	167	25.7	15.8	27.6	0	modal speech	5.626
3	F	22	170	20.1	19.7	23.2	1	aggressive speech	7.948
4	F	20	157.5	32.1	29.4	30.4	1	aggressive speech	9.113
7	F	18	167.6	23	20.1	30.6	1	aggressive speech	6.424
10	F	21	152.5	29	21.7	29.8	1	aggressive speech	8.993
20	F	24	168.3	35.4	27.5	33	1	aggressive speech	8.613
23	F	21	161.2	32.6	28	30.1	1	aggressive speech	8.139
29	F	20	158.7	25.9	19.7	31.1	1	aggressive speech	9.09
31	F	19	172.6	38.3	29.8	41.8	1	aggressive speech	9.602
42	F	19	165.3	25.8	14.3	27.1	1	aggressive speech	9.089
43	F	20	170.1	25.7	17.5	29.3	1	aggressive speech	8.003
44	F	19	172.7	26.3	12.2	27.1	1	aggressive speech	10.155
50	F	20	167	29.5	17.8	30	1	aggressive speech	10.569
52	F	19	165.7	21.3	12	24.3	1	aggressive speech	10.985
57	F	22	174	39	19.8	26.7	1	aggressive speech	11.056
59	F	66	167.6	21	11.9	27.6	1	aggressive speech	8.417
64	F	26	160.1	22	13.7	23.2	1	aggressive speech	9.111
66	F	20	159.4	28.8	21.1	32.1	1	aggressive speech	10.436
68	F	21	174.6	26	23	30.2	1	aggressive speech	9.442
72	F	23	161	24	20.8	27.9	1	aggressive speech	8.369
73	F	28	167.2	39.8	19.1	26.5	1	aggressive speech	9.475
75	F	19	154.9	15.6	13.4	24.9	1	aggressive speech	10.814
78	F	20	177.8	20.7	20.6	30.3	1	aggressive speech	9.95
80	F	18	167	25.7	15.8	27.6	1	aggressive speech	10.191
3	F	22	170	20.1	19.7	23.2	2	fear speech	8.051
4	F	20	157.5	32.1	29.4	30.4	2	fear speech	7.48
7	F	18	167.6	23	20.1	30.6	2	fear speech	9.762
10	F	21	152.5	29	21.7	29.8	2	fear speech	10.23
20	F	24	168.3	35.4	27.5	33	2	fear speech	8.377
23	F	21	161.2	32.6	28	30.1	2	fear speech	8.353
29	F	20	158.7	25.9	19.7	31.1	2	fear speech	9.338
31	F	19	172.6	38.3	29.8	41.8	2	fear speech	11.101
42	F	19	165.3	25.8	14.3	27.1	2	fear speech	9.083
43	F	20	170.1	25.7	17.5	29.3	2	fear speech	9.236
44	F	19	172.7	26.3	12.2	27.1	2	fear speech	10.345
50	F	20	167	29.5	17.8	30	2	fear speech	10.704
52	F	19	165.7	21.3	12	24.3	2	fear speech	10.123
57	F	22	174	39	19.8	26.7	2	fear speech	8.549
59	F	66	167.6	21	11.9	27.6	2	fear speech	7.363
64	F	26	160.1	22	13.7	23.2	2	fear speech	9.729
66	F	20	159.4	28.8	21.1	32.1	2	fear speech	10.579
68	F	21	174.6	26	23	30.2	2	fear speech	10.914
72	F	23	161	24	20.8	27.9	2	fear speech	8.228
73	F	28	167.2	39.8	19.1	26.5	2	fear speech	9.988
75	F	19	154.9	15.6	13.4	24.9	2	fear speech	8.302
78	F	20	177.8	20.7	20.6	30.3	2	fear speech	10.23
80	F	18	167	25.7	15.8	27.6	2	fear speech	9.895
3	F	22	170	20.1	19.7	23.2	3	aggressive roar	8.913
4	F	20	157.5	32.1	29.4	30.4	3	aggressive roar	10.741
7	F	18	167.6	23	20.1	30.6	3	aggressive roar	9.624
10	F	21	152.5	29	21.7	29.8	3	aggressive roar	9.613
20	F	24	168.3	35.4	27.5	33	3	aggressive roar	10.859
23	F	21	161.2	32.6	28	30.1	3	aggressive roar	10.805
29	F	20	158.7	25.9	19.7	31.1	3	aggressive roar	14.34
31	F	19	172.6	38.3	29.8	41.8	3	aggressive roar	10.705
42	F	19	165.3	25.8	14.3	27.1	3	aggressive roar	11.724
43	F	20	170.1	25.7	17.5	29.3	3	aggressive roar	10.47
44	F	19	172.7	26.3	12.2	27.1	3	aggressive roar	12.205
50	F	20	167	29.5	17.8	30	3	aggressive roar	12.85
52	F	19	165.7	21.3	12	24.3	3	aggressive roar	15.773
57	F	22	174	39	19.8	26.7	3	aggressive roar	11.82
59	F	66	167.6	21	11.9	27.6	3	aggressive roar	11.379
64	F	26	160.1	22	13.7	23.2	3	aggressive roar	10.232
66	F	20	159.4	28.8	21.1	32.1	3	aggressive roar	11.6
68	F	21	174.6	26	23	30.2	3	aggressive roar	11.889
72	F	23	161	24	20.8	27.9	3	aggressive roar	9.905
73	F	28	167.2	39.8	19.1	26.5	3	aggressive roar	10.365
75	F	19	154.9	15.6	13.4	24.9	3	aggressive roar	10.706
78	F	20	177.8	20.7	20.6	30.3	3	aggressive roar	13.149
80	F	18	167	25.7	15.8	27.6	3	aggressive roar	15.977
3	F	22	170	20.1	19.7	23.2	4	fear scream	14.751
4	F	20	157.5	32.1	29.4	30.4	4	fear scream	11.863
7	F	18	167.6	23	20.1	30.6	4	fear scream	11.668
10	F	21	152.5	29	21.7	29.8	4	fear scream	14.285
20	F	24	168.3	35.4	27.5	33	4	fear scream	11.534
23	F	21	161.2	32.6	28	30.1	4	fear scream	18.086
29	F	20	158.7	25.9	19.7	31.1	4	fear scream	12.175
31	F	19	172.6	38.3	29.8	41.8	4	fear scream	12.676
42	F	19	165.3	25.8	14.3	27.1	4	fear scream	11.406
43	F	20	170.1	25.7	17.5	29.3	4	fear scream	12.449
44	F	19	172.7	26.3	12.2	27.1	4	fear scream	17.987
50	F	20	167	29.5	17.8	30	4	fear scream	15.142
52	F	19	165.7	21.3	12	24.3	4	fear scream	20.82
57	F	22	174	39	19.8	26.7	4	fear scream	10.898
59	F	66	167.6	21	11.9	27.6	4	fear scream	13.96
64	F	26	160.1	22	13.7	23.2	4	fear scream	10.066
66	F	20	159.4	28.8	21.1	32.1	4	fear scream	19.593
68	F	21	174.6	26	23	30.2	4	fear scream	16.421
72	F	23	161	24	20.8	27.9	4	fear scream	11.006
73	F	28	167.2	39.8	19.1	26.5	4	fear scream	15.717
75	F	19	154.9	15.6	13.4	24.9	4	fear scream	13.967
78	F	20	177.8	20.7	20.6	30.3	4	fear scream	15.36
80	F	18	167	25.7	15.8	27.6	4	fear scream	12.972
3	F	22	170	20.1	19.7	23.2	5	pain mild	15.338
4	F	20	157.5	32.1	29.4	30.4	5	pain mild	8.83
7	F	18	167.6	23	20.1	30.6	5	pain mild	8.325
10	F	21	152.5	29	21.7	29.8	5	pain mild	8.395
20	F	24	168.3	35.4	27.5	33	5	pain mild	7.888
23	F	21	161.2	32.6	28	30.1	5	pain mild	12.158
29	F	20	158.7	25.9	19.7	31.1	5	pain mild	9.431
31	F	19	172.6	38.3	29.8	41.8	5	pain mild	8.323
42	F	19	165.3	25.8	14.3	27.1	5	pain mild	8.992
43	F	20	170.1	25.7	17.5	29.3	5	pain mild	11.516
44	F	19	172.7	26.3	12.2	27.1	5	pain mild	18.167
50	F	20	167	29.5	17.8	30	5	pain mild	9.467
52	F	19	165.7	21.3	12	24.3	5	pain mild	9.695
57	F	22	174	39	19.8	26.7	5	pain mild	7.732
59	F	66	167.6	21	11.9	27.6	5	pain mild	11.861
64	F	26	160.1	22	13.7	23.2	5	pain mild	7.296
66	F	20	159.4	28.8	21.1	32.1	5	pain mild	10.812
68	F	21	174.6	26	23	30.2	5	pain mild	9.371
72	F	23	161	24	20.8	27.9	5	pain mild	8.034
73	F	28	167.2	39.8	19.1	26.5	5	pain mild	7.928
75	F	19	154.9	15.6	13.4	24.9	5	pain mild	11.287
78	F	20	177.8	20.7	20.6	30.3	5	pain mild	7.911
80	F	18	167	25.7	15.8	27.6	5	pain mild	7.264
3	F	22	170	20.1	19.7	23.2	6	pain moderate	17.408
4	F	20	157.5	32.1	29.4	30.4	6	pain moderate	8.115
7	F	18	167.6	23	20.1	30.6	6	pain moderate	10.657
10	F	21	152.5	29	21.7	29.8	6	pain moderate	7.107
20	F	24	168.3	35.4	27.5	33	6	pain moderate	9.637
23	F	21	161.2	32.6	28	30.1	6	pain moderate	11.086
29	F	20	158.7	25.9	19.7	31.1	6	pain moderate	8.871
31	F	19	172.6	38.3	29.8	41.8	6	pain moderate	10.453
42	F	19	165.3	25.8	14.3	27.1	6	pain moderate	10.232
43	F	20	170.1	25.7	17.5	29.3	6	pain moderate	10.744
44	F	19	172.7	26.3	12.2	27.1	6	pain moderate	12.348
50	F	20	167	29.5	17.8	30	6	pain moderate	9.803
52	F	19	165.7	21.3	12	24.3	6	pain moderate	9.803
57	F	22	174	39	19.8	26.7	6	pain moderate	9.993
59	F	66	167.6	21	11.9	27.6	6	pain moderate	9.405
64	F	26	160.1	22	13.7	23.2	6	pain moderate	10.625
66	F	20	159.4	28.8	21.1	32.1	6	pain moderate	10.475
68	F	21	174.6	26	23	30.2	6	pain moderate	13.908
72	F	23	161	24	20.8	27.9	6	pain moderate	10.445
73	F	28	167.2	39.8	19.1	26.5	6	pain moderate	8.881
75	F	19	154.9	15.6	13.4	24.9	6	pain moderate	11.594
78	F	20	177.8	20.7	20.6	30.3	6	pain moderate	10.857
80	F	18	167	25.7	15.8	27.6	6	pain moderate	7.86
3	F	22	170	20.1	19.7	23.2	7	pain intense	18.38
4	F	20	157.5	32.1	29.4	30.4	7	pain intense	13.125
7	F	18	167.6	23	20.1	30.6	7	pain intense	11.298
10	F	21	152.5	29	21.7	29.8	7	pain intense	10.947
20	F	24	168.3	35.4	27.5	33	7	pain intense	9.981
23	F	21	161.2	32.6	28	30.1	7	pain intense	14.554
29	F	20	158.7	25.9	19.7	31.1	7	pain intense	11.754
31	F	19	172.6	38.3	29.8	41.8	7	pain intense	11.103
42	F	19	165.3	25.8	14.3	27.1	7	pain intense	10.293
43	F	20	170.1	25.7	17.5	29.3	7	pain intense	12.041
44	F	19	172.7	26.3	12.2	27.1	7	pain intense	11.537
50	F	20	167	29.5	17.8	30	7	pain intense	12.169
52	F	19	165.7	21.3	12	24.3	7	pain intense	19.698
57	F	22	174	39	19.8	26.7	7	pain intense	10.705
59	F	66	167.6	21	11.9	27.6	7	pain intense	7.407
64	F	26	160.1	22	13.7	23.2	7	pain intense	10.844
66	F	20	159.4	28.8	21.1	32.1	7	pain intense	12.286
68	F	21	174.6	26	23	30.2	7	pain intense	11.605
72	F	23	161	24	20.8	27.9	7	pain intense	9.938
73	F	28	167.2	39.8	19.1	26.5	7	pain intense	13.738
75	F	19	154.9	15.6	13.4	24.9	7	pain intense	13.804
78	F	20	177.8	20.7	20.6	30.3	7	pain intense	15.576
80	F	18	167	25.7	15.8	27.6	7	pain intense	9.924

## Sheet: Dataset 2 - correlation
Vocaliser_ID	Sex	Age	Height	Handgrip	Chest	Bicep	VC_0to7_mF0	VC_0_dur	VC_0_mF0	VC_0_F0erb	VC_0_maxF0	VC_0_minF0	VC_0_F0sd	VC_0_F0CV	VC_1_dur	VC_1_mF0	VC_1_F0erb	VC_1_maxF0	VC_1_minF0	VC_1_F0sd	VC_1_F0CV	VC_2_dur	VC_2_mF0	VC_2_F0erb	VC_2_maxF0	VC_2_minF0	VC_2_F0sd	VC_2_F0CV	VC_3_dur	VC_3_mF0	VC_3_F0erb	VC_3_maxF0	VC_3_minF0	VC_3_F0sd	VC_3_F0CV	VC_4_dur	VC_4_mF0	VC_4_F0erb	VC_4_maxF0	VC_4_minF0	VC_4_F0sd	VC_4_F0CV	VC_5_dur	VC_5_mF0	VC_5_F0erb	VC_5_maxF0	VC_5_minF0	VC_5_F0sd	VC_5_F0CV
6	M	22	182.9	40	26.2	38.1	289.867	6.357	119.253	3.491	186.331	85.286	23.02	0.19	2.414	221.22	5.751	322.467	158.273	51.0751	0.231	3.523	297.742	7.219	361.004	216.363	38.7683	0.13	1.347	356.283	8.178	428.454	198.559	57.6353	0.162	1.15	440.651	9.352	717.144	296.399	124.295	0.282	0.261	293.565	7.127	380.872	214.761	53.2721	0.181
11	M	23	175.2	46.6	33.5	30.1	409.178	6.784	141.998	4.048	199.757	104.174	24.32	0.17	1.951	283.731	6.95	386.366	203.637	52.9021	0.186	2.721	302.418	7.259	447.054	196.607	66.1789	0.219	1.012	469.815	9.883	510.291	374.13	29.5258	0.063	1.846	811.982	13.652	958.097	472.82	96.8751	0.119	1.101	333.866	7.842	375.259	275.938	33.8657	0.101
13	M	19	172.7	29.9	24.1	27.4	322.674	5.237	125.659	3.654	188.528	101.115	21.85	0.17	1.332	247.825	6.246	385.706	159.964	68.0776	0.275	2.281	248.704	6.333	305.833	205.807	22.8384	0.092	0.512	323.958	7.655	388.092	231.845	51.7781	0.16	0.92	515.981	10.354	664.613	294.49	128.771	0.25	0.385	274.241	6.785	336.751	203.45	47.3908	0.173
15	M	22	179.1	47	31.8	33.1	287.285	8.748	106.417	3.172	144.007	84.429	14.67	0.14	1.807	252.653	6.396	312.855	167.874	34.4895	0.137	2.878	205.201	5.459	269.485	169.732	25.9489	0.126	0.655	346.186	8.046	403.36	276.386	31.8444	0.092	0.578	482.134	9.824	763.365	303.952	167.045	0.346	0.442	218.408	5.729	240.752	157.465	27.5466	0.126
18	M	19	176.5	49.6	41	39.1	386.095	6.01	113.338	3.336	192.012	81.114	26.64	0.24	1.58	343.482	7.989	411.207	245.813	44.5238	0.13	2.591	245.421	6.268	316.688	204.702	23.9788	0.098	1.144	438.724	9.455	491.743	403.674	23.4103	0.053	0.978	528.123	10.559	678.967	322.559	105.389	0.2	1.304	230.944	5.99	256.513	194.839	17.8425	0.077
25	M	22	175.3	47.6	34.2	33.2	312.113	6.399	116.62	3.431	169.178	85.604	18.43	0.16	2.686	381.22	8.58	454.549	233.214	51.622	0.135	2.791	213.849	5.639	250.776	118.824	23.883	0.112	3.157	338.859	7.835	458.142	151.2	87.6167	0.259	2.241	412.955	9.083	475.631	326.593	23.3018	0.056	0.63	310.989	7.454	356.867	229.893	35.0226	0.113
32	M	26	185.2	54	49.7	39.2	293.674	6.35	110.055	3.264	162.695	85.419	17.23	0.16	2.055	216.434	5.662	343.187	152.333	47.2144	0.218	2.143	213.177	5.606	280.697	134.527	38.9611	0.183	0.894	408.371	8.997	478.101	305.219	47.6004	0.117	1.529	360.486	8.265	429.492	267.818	43.603	0.121	0.882	150.519	4.264	167.223	141.953	8.19237	0.054
33	M	23	183	31.8	22	27.3	362.034	8.381	132.671	3.823	206.963	98.164	24.26	0.18	2.438	423.436	9.236	460.71	324.623	22.6578	0.054	4.864	349.424	8.07	528.815	226.766	58.7716	0.168	1.835	438.131	9.441	472.617	290.509	31.6276	0.072	4.842	430.838	9.317	935.958	306.832	62.2162	0.144	1.09	290.541	7.095	343.067	212.332	34.7641	0.12
37	M	21	182.6	50	51.1	34.3	285.474	6.412	101.242	3.03	164.997	70.365	21.41	0.21	1.754	278.97	6.885	355.308	182.382	36.5619	0.131	2.377	246.522	6.289	306.385	196.898	24.2641	0.098	2.708	356.922	8.23	368.175	268.028	13.2368	0.037	3.801	372.991	8.466	482.598	286.156	40.8968	0.11	0.346	181.297	4.956	204.03	144.917	16.6434	0.092
38	M	22	185.4	32	29.9	34.1	306.736	7.094	98.326	2.954	147.779	69.49	20.04	0.2	1.97	357.793	8.238	399.487	300.378	24.9804	0.07	3.493	319.433	7.544	433.101	178.218	69.6857	0.218	1.087	350.448	8.117	391.791	220.43	28.63	0.082	0.77	416.481	9.116	559.003	354.99	51.2896	0.123	1.204	209.151	5.462	293.46	112.047	66.9866	0.32
39	M	18	178.1	41.6	25.4	31.1	282.536	4.708	114.457	3.382	141.968	94.051	11.21	0.1	1.464	217.794	5.706	288.711	164.29	36.4845	0.168	2.677	273.459	6.783	327.498	183.55	36.4822	0.133	1.515	362.157	8.306	379.904	232.727	26.3172	0.073	1.822	372.178	8.417	669.711	268.982	74.6168	0.2	0.934	239.642	6.149	273.376	175.074	31.2958	0.131
40	M	20	175.3	40.6	31.9	34.9	251.842	5.457	80.773	2.484	123.293	65.545	15.45	0.19	2.426	296.997	7.178	350.382	152.068	55.7269	0.188	2.432	220.58	5.774	274.893	167.86	26.6545	0.121	2.036	355.57	8.207	392.276	276.37	18.078	0.051	1.202	345.255	8.025	404.974	228.398	37.4969	0.109	0.534	133.026	3.847	137.372	125.314	4.23192	0.032
49	M	21	179.7	40.2	30.5	30.4	323.858	5.575	135.508	3.901	187.369	114.82	15.52	0.12	1.847	346.783	8.04	429.057	237.98	48.0129	0.138	1.94	277.846	6.846	335.007	144.411	48.2735	0.174	1.18	393.239	8.777	421.047	254.19	39.6121	0.101	0.709	361.041	8.268	411.437	232.956	48.0356	0.133	0.649	292.313	7.092	345.89	172.892	57.7444	0.198
54	M	21	184	27.9	26.3	31.7	262.767	6.533	100.804	3.024	144.192	77.564	15.92	0.16	2.064	308.829	7.411	356.561	193.718	39.2471	0.127	2.827	213.892	5.636	253.6	144.638	27.5543	0.129	0.82	372.717	8.45	432.721	255.589	50.4497	0.135	0.883	359.586	8.272	371.928	294.425	14.8533	0.041	0.359	224.447	5.839	253.463	143.536	37.4761	0.167
55	M	23	185.3	51.9	31.2	36.7	390.177	5.794	96.324	2.912	113.057	69.137	7.54	0.08	2.236	383.555	8.643	421.233	314.029	22.1535	0.058	3.344	453.244	9.596	671.869	365.846	88.6163	0.196	1.209	381.568	8.615	414.957	319.551	16.9615	0.044	1.592	726.092	12.856	785.417	532.793	49.8893	0.069	0.525	282.688	6.968	302.099	247.207	18.8029	0.067
58	M	71	181.6	36.7	18.2	31.2	309.515	7.029	136.65	3.906	210.966	83.141	33.1	0.24	2.445	199.26	5.308	290.984	150.8	44.1582	0.222	4.289	245.053	6.243	328.199	167.173	40.1903	0.164	0.917	340.18	7.918	422.196	251.624	57.8534	0.17	1.43	302.66	7.321	344.29	252.243	20.7254	0.068	1.036	444.202	9.5	524.859	360.46	62.8173	0.141
60	M	22	180.3	46.8	31.9	32.5	342.13	6.326	132.447	3.828	170.288	104.654	14.25	0.11	1.525	277.199	6.847	364.79	207.522	42.3495	0.153	1.632	282.999	6.96	343.829	186.787	34.8851	0.123	0.971	375.474	8.491	429.969	236.249	52.0654	0.139	1.18	422.295	9.209	469.574	338.486	38.7258	0.092	0.578	378.9	8.573	400.838	341.421	18.9409	0.05
61	M	24	197	48.4	42.1	31.6	310.149	5.762	107.041	3.178	161.565	78.379	23.45	0.22	1.608	293.687	7.155	349.067	231.419	31.4164	0.107	1.993	254.017	6.435	290.479	198.278	21.828	0.086	0.961	351.148	8.119	380.393	254.769	39.2827	0.112	0.748	373.8	8.455	502.572	258.076	60.2775	0.161	0.42	258.224	6.51	289.31	193.22	27.2287	0.105
63	M	22	178.6	42	38.1	28.4	308.643	5.2	102.303	3.065	142.312	81.192	14.62	0.14	2.523	322.409	7.642	379.422	214.968	41.1028	0.127	2.055	273.292	6.626	639.816	147.998	110.239	0.403	2.717	418.913	9.166	512.837	285.281	31.3174	0.075	1.117	458.623	9.728	522.549	390.645	32.3123	0.07	0.785	178.996	4.877	231.407	126.314	38.4139	0.215
71	M	20	188	35.8	26.2	28.3	358.565	6.772	130.232	3.753	215.622	91.498	31.74	0.24	1.94	356.022	8.205	401.495	231.836	30.8512	0.087	2.423	401.636	8.915	436.132	303.193	24.9982	0.062	2.086	349.27	8.057	435.447	186.573	62.5243	0.179	2.059	640.45	11.919	708.641	383.151	86.6373	0.135	0.441	287.836	7.052	316.632	236.218	30.3408	0.105
74	M	24	190.9	38.1	28.2	27.4	330.014	6.492	152.509	4.3	236.836	87.521	21.55	0.14	2.028	298.952	7.247	349.357	216.516	32.337	0.108	2.857	326.223	7.717	367.205	247.905	30.8449	0.095	1.354	363.863	8.34	382.446	307.181	12.8018	0.035	1.705	399.833	8.892	430.537	344.492	16.5272	0.041	0.335	335.823	7.83	442.806	258.721	72.2608	0.215
76	M	21	181.1	46.3	36.1	31.6	326.375	6.753	107.945	3.214	136.125	87.85	12.51	0.12	1.473	352.393	8.114	429.105	186.824	57.5985	0.163	1.744	282.78	6.931	371.693	190.605	53.1022	0.188	0.699	417.76	9.154	448.046	357.879	22.5024	0.054	0.679	447.105	9.567	491.989	338.241	33.4246	0.075	0.516	221.834	5.803	250.376	172.782	23.8678	0.108
82	M	20	178	41.2	31.4	34.6	406.355	6.542	114.729	3.388	147.891	97.204	11.99	0.1	1.442	340.488	7.942	421.601	237.363	43.6732	0.128	1.923	344.423	7.992	543.525	269.577	58.4079	0.17	0.695	390.424	8.724	438.646	280.702	50.5156	0.129	0.403	844.705	13.946	945.584	585.031	103.996	0.123	0.466	374.336	8.485	410.176	279.705	42.0117	0.112
83	M	26	185.3	48.5	26.8	29.8	368.053	5.152	129.614	3.749	186.66	94.023	23.25	0.18	2.285	408.385	9.005	457.946	279.564	39.1585	0.096	3.457	411.297	8.983	641.943	265.946	90.3142	0.22	0.808	445.433	9.549	480.849	392.736	25.2706	0.057	0.814	423.628	9.239	454.131	383.427	23.7078	0.056	0.992	296.144	7.208	323.793	267.873	18.6511	0.063
84	M	22	191.8	36.7	26.1	28.6	273.989	4.912	99.154	2.978	150.176	73.289	18.83	0.19	1.435	315.81	7.538	370.374	227.115	34.033	0.108	2.686	174.272	4.8	216.517	146.404	16.3266	0.094	0.687	343.444	7.981	396.798	234.846	49.9397	0.145	0.649	296.751	7.209	331.255	231.788	31.296	0.105	1.031	220.026	5.745	266.419	167.649	40.8979	0.186
85	M	19	181.6	25	22.1	29.3	329.489	6.068	115.848	3.409	178.156	90.568	20.67	0.18	1.614	275.919	6.786	390.348	153.986	62.4637	0.226	1.544	305.373	7.369	340.704	252.931	19.5529	0.064	0.925	344.104	7.985	407.457	206.546	54.6109	0.159	0.717	584.502	11.186	716.205	325.08	140.437	0.24	1.047	293.615	7.157	324.676	248.79	29.3394	0.1
86	M	23	184	38.4	32.6	32.1	376.802	5.461	105.412	3.146	141.443	77.037	14.76	0.14	1.772	376.488	8.492	441.565	243.35	62.273	0.165	2.501	313.096	7.492	361.895	238.955	32.949	0.105	0.757	435.577	9.41	452.069	329.773	23.0756	0.053	0.77	444.207	9.468	712.511	376.112	91.2591	0.205	0.409	284.706	7.009	296.944	267.991	8.47271	0.03
87	M	24	180.1	46.1	49.4	32.1	363.828	6.327	137.046	3.94	208.374	117.884	13.98	0.1	1.678	384.007	8.585	464.873	204.606	74.8498	0.195	2.584	377.501	8.534	456.87	246.355	41.7101	0.11	0.878	432.514	9.361	471.848	345.023	33.8745	0.078	0.698	445.818	9.546	481.775	365.416	38.1729	0.086	0.405	342.557	7.945	419.473	211.755	64.6787	0.189
3	F	22	170	20.1	19.7	23.2	762.52	6.182	189.762	5.123	263.156	90.919	31.19	0.16	1.883	343.797	7.948	534.968	187.417	75.4063	0.219	3.601	349.96	8.051	589.367	205.505	75.5834	0.216	0.621	401.187	8.913	419.923	367.395	13.0329	0.032	0.633	950.08	14.751	1197.46	697.975	198.193	0.209	0.377	1029.98	15.338	1394.7	605.581	238.811	0.232
4	F	20	157.5	32.1	29.4	30.4	455.438	5.975	156.811	4.367	218.565	71.8	40.96	0.26	1.588	421.043	9.113	551.368	202.151	93.2352	0.221	2.781	313.907	7.48	387.04	221.388	53.3829	0.17	1.765	537.996	10.741	663.659	351.869	64.9072	0.121	1.467	668.111	11.863	1191.35	367.499	273.846	0.41	1.34	404.107	8.83	504.359	219.82	105.445	0.261
7	F	18	167.6	23	20.1	30.6	433.7	5.874	195.603	5.23	297.277	140.935	43.77	0.22	2.008	255.885	6.424	413.642	188.84	58.6368	0.229	1.871	462.606	9.762	575.567	323.272	57.0267	0.123	0.972	459.583	9.624	608.773	216.944	112.366	0.244	0.892	615.015	11.668	732.737	474.029	53.708	0.087	0.873	365.451	8.325	460.981	271.692	59.3213	0.162
10	F	21	152.5	29	21.7	29.8	459.614	6.019	221.61	5.78	335.096	165.089	39.55	0.18	1.583	408.925	8.993	554.135	305.324	59.3052	0.145	2.252	497.973	10.23	714.437	402.729	66.6723	0.134	1.48	452.2	9.613	528.719	292.389	60.6508	0.134	1.85	883.191	14.285	1140.8	723.457	110.937	0.126	0.433	367.436	8.395	396.14	349.333	17.525	0.048
20	F	24	168.3	35.4	27.5	33	423.631	6.083	216.626	5.666	334.401	146.212	47	0.22	1.553	386.114	8.613	474.246	199.135	77.4525	0.201	2.268	368.308	8.377	478.232	269.375	54.625	0.148	0.704	546.35	10.859	588.762	375.82	48.3195	0.088	0.853	604.775	11.534	752.147	446.277	74.6513	0.123	0.41	335.908	7.888	359.786	303.218	17.3075	0.052
23	F	21	161.2	32.6	28	30.1	630.169	5.909	211.615	5.561	326.895	140.785	47.42	0.22	1.81	354.326	8.139	557.067	186.824	63.8631	0.18	1.956	366.845	8.353	484.172	260.613	54.5234	0.149	0.963	540.882	10.805	599.157	489.551	26.0308	0.048	0.669	1424.49	18.086	1554.77	999.981	134.871	0.095	0.436	662.975	12.158	819.155	550.844	102.341	0.154
29	F	20	158.7	25.9	19.7	31.1	516.061	6.755	259.326	6.506	404.048	164.074	47.88	0.19	2.04	418.951	9.09	599.101	249.063	89.5566	0.214	4.215	431.316	9.338	524.581	357.929	41.5333	0.096	1.184	895.674	14.34	1011.8	399.921	142.664	0.159	1.051	659.697	12.175	762.439	551.363	30.4957	0.046	0.407	441.946	9.431	563.466	268.676	86.7253	0.196
31	F	19	172.6	38.3	29.8	41.8	489.102	6.714	175.824	4.835	213.26	147.58	15.6	0.09	3.627	453.418	9.602	558.734	237.15	80.3343	0.177	3.441	568.942	11.101	799.213	393.411	84.7704	0.149	1.359	540.264	10.705	920.945	396.33	122.886	0.227	1.558	718.41	12.676	950.181	488.609	148.648	0.207	0.883	363.682	8.323	416.035	288.401	37.5022	0.103
42	F	19	165.3	25.8	14.3	27.1	460.081	6.141	233.018	6.023	300.74	195.894	26.87	0.12	2.143	416.079	9.089	522.097	218.835	64.138	0.154	2.338	414.453	9.083	579.673	307.15	53.364	0.129	0.728	621.198	11.724	685.035	437.289	70.0793	0.113	0.962	592.785	11.406	704.307	505.191	62.283	0.105	0.792	407.207	8.992	442.539	312.774	33.7368	0.083
43	F	20	170.1	25.7	17.5	29.3	498.982	5.82	231.773	6.004	280.668	192.355	20.68	0.09	1.54	345.74	8.003	453.267	223.893	61.3072	0.177	1.976	424.679	9.236	526.74	331.092	47.5449	0.112	0.919	515.039	10.47	572.849	433.406	43.0567	0.084	1.165	688.742	12.449	811.242	448.169	80.2693	0.117	0.503	600.386	11.516	629.757	544.718	23.9992	0.04
44	F	19	172.7	26.3	12.2	27.1	761.212	6.209	228.792	5.912	348.131	171.001	47.57	0.21	2.452	508.407	10.155	706.099	189.798	164.804	0.324	3.336	507.322	10.345	714.429	357.978	71.7848	0.141	1.068	664.391	12.205	721.709	475.312	64.2412	0.097	0.877	1402.04	17.987	1564.33	1306.5	49.529	0.035	0.326	1433.6	18.167	1512.5	1288.04	63.6777	0.044
50	F	20	167	29.5	17.8	30	582.633	5.898	211.078	5.575	283.672	163.984	31.19	0.15	1.973	525.275	10.569	647.426	261.905	74.3948	0.142	1.905	538.046	10.704	810.222	370.99	98.5117	0.183	0.92	776.719	12.85	1654.26	449.442	371.522	0.478	0.749	1024.14	15.142	1445.79	458.407	308.977	0.302	0.488	440.919	9.467	502.911	332.534	49.6261	0.113
52	F	19	165.7	21.3	12	24.3	872.349	5.853	216.135	5.68	295.886	174.33	30.13	0.14	2.004	557.968	10.985	691.068	370.535	67.6659	0.121	2.517	488.565	10.123	658.748	426.32	47.0453	0.096	1.079	1073.06	15.773	1337.79	885.741	162.039	0.151	1.147	1981.1	20.82	2119.81	1289.12	153.066	0.077	0.376	455.504	9.695	458.723	447.47	3.52251	0.008
57	F	22	174	39	19.8	26.7	458.314	7.043	206.731	5.483	280.647	132.776	32.29	0.16	1.927	562.892	11.056	665.43	402.841	56.0617	0.1	2.787	377.807	8.549	469.476	270.963	31.0869	0.082	0.795	627.63	11.82	690.442	525.537	38.0862	0.061	1.2	550.278	10.898	627.216	441.994	60.6136	0.11	1.665	330.234	7.732	422.551	213.246	68.2084	0.207
59	F	66	167.6	21	11.9	27.6	462.284	7.068	189.507	5.13	267.527	133.634	20.95	0.11	2.703	369.927	8.417	438.406	219.584	40.3397	0.109	3.693	307.013	7.363	413.34	229.979	53.2425	0.173	2.675	605.759	11.379	850.967	242.433	171.221	0.283	1.697	842.647	13.96	916.449	601.812	58.7828	0.07	0.371	633.867	11.861	711.873	481.815	76.7654	0.121
64	F	26	160.1	22	13.7	23.2	431.449	6.832	222.04	5.762	341.904	125.52	54.51	0.25	2.43	416.929	9.111	588.443	250.777	58.2144	0.14	2.331	458.969	9.729	579.597	403.59	38.863	0.085	1.304	497.439	10.232	582.142	312.838	52.8825	0.106	1.894	483.51	10.066	616.96	425.63	30.9494	0.064	0.921	301.304	7.296	319.583	235.847	23.3515	0.078
66	F	20	159.4	28.8	21.1	32.1	656.254	7.799	165.205	4.58	252.231	122.362	31.34	0.19	2.358	514.322	10.436	678.238	293.953	69.2188	0.135	3.52	523.721	10.579	605.215	411.857	45.0489	0.086	3.971	608.091	11.6	710.473	351.537	35.2141	0.058	2.538	1711.27	19.593	1946.69	970.618	162.642	0.095	0.892	541.786	10.812	572.029	445.427	34.7305	0.064
68	F	21	174.6	26	23	30.2	627.861	7.074	198.983	5.319	277.862	152.051	32.81	0.17	1.911	438.709	9.442	525.145	289.876	42.9113	0.098	2.371	551.208	10.914	676.808	424.35	55.3072	0.1	1.149	634.882	11.889	738.847	522.473	57.9205	0.091	1.385	1170.29	16.421	1384.39	519.29	191.579	0.164	0.711	433.092	9.371	478.633	387.157	30.3985	0.07
72	F	23	161	24	20.8	27.9	405.682	7.598	148.279	4.21	175.273	125.69	10.09	0.07	1.379	367.271	8.369	439.578	271.476	47.2236	0.129	2.224	357.231	8.228	424.851	274.975	26.401	0.074	1.174	471.359	9.905	490.95	340.98	26.7125	0.057	1.998	558.781	11.006	600.864	377.112	54.1539	0.097	0.4	344.874	8.034	361.8	309.763	17.2823	0.05
73	F	28	167.2	39.8	19.1	26.5	533.9	6.372	201.962	5.33	331.082	98.393	59.64	0.3	1.853	440.998	9.475	505.14	281.011	41.1625	0.093	2.435	478.367	9.988	563.929	367.614	43.7347	0.091	1.122	507.946	10.365	587.449	329.598	57.8761	0.114	0.98	1076.61	15.717	1255.12	640.314	214.343	0.199	1.131	338.757	7.928	373.448	280.276	27.2977	0.081
75	F	19	154.9	15.6	13.4	24.9	570.877	6.137	232.676	6.018	296.848	196.775	24.97	0.11	2.114	544.678	10.814	738.542	421.905	76.7143	0.141	2.515	362.484	8.302	435.585	288.991	38.7413	0.107	0.688	533.251	10.706	574.109	478.055	35.6516	0.067	0.51	852.332	13.967	1052.67	557.479	146.23	0.172	0.532	590.599	11.287	736.149	304.143	126.068	0.213
78	F	20	177.8	20.7	20.6	30.3	615.174	5.361	185.811	5.052	231	151.364	19.12	0.1	1.647	477.536	9.95	639.625	269.904	68.8263	0.144	2.259	505.163	10.23	795.754	303.288	125.104	0.248	0.694	765.268	13.149	974.274	486.251	148.794	0.194	0.744	1047.46	15.36	1528.08	643.279	318.364	0.304	0.364	337.194	7.911	353.527	314.454	11.184	0.033
80	F	18	167	25.7	15.8	27.6	545.9	6.093	213.46	5.626	300.364	174.529	29.67	0.14	1.597	493.812	10.191	588.233	396.875	48.1057	0.097	1.8	470.668	9.895	568.093	407.468	28.5881	0.061	0.784	1340.92	15.977	1961.34	266.31	753.632	0.562	0.54	738.873	12.972	833.131	591.941	71.6536	0.097	0.38	299.116	7.264	308.878	265.782	10.2603	0.034
[truncated: 14 more columns]
