# Supplementary material for: Individual differences in human voice pitch are preserved from speech to screams, roars and pain cries
Source: R Soc Open Sci. 2020 Feb 26;7(2):191642. doi: 10.1098/rsos.191642 (PMC7062086; doi:10.1098/rsos.191642)
Supplement: Script 1 [file rsos191642supp4.zip › rsos191642supp4.sps]

* Encoding: UTF-8.

MIXED F0erb BY Sex VocalTypeLabel
  /CRITERIA=CIN(95) MXITER(100) MXSTEP(10) SCORING(1) SINGULAR(0.000000000001) HCONVERGE(0, 
    ABSOLUTE) LCONVERGE(0, ABSOLUTE) PCONVERGE(0.000001, ABSOLUTE)
  /FIXED=Sex VocalTypeLabel Sex*VocalTypeLabel | SSTYPE(3)
  /METHOD=REML
  /RANDOM=INTERCEPT | SUBJECT(Vocaliser_ID) COVTYPE(VC)
  /EMMEANS=TABLES(Sex) COMPARE ADJ(SIDAK)
  /EMMEANS=TABLES(OVERALL)
  /EMMEANS=TABLES(VocalTypeLabel) COMPARE ADJ(SIDAK)
  /EMMEANS=TABLES(Sex*VocalTypeLabel) .
