# Supplementary material for: Individual differences in human voice pitch are preserved from speech to screams, roars and pain cries
Source: R Soc Open Sci. 2020 Feb 26;7(2):191642. doi: 10.1098/rsos.191642 (PMC7062086; doi:10.1098/rsos.191642)
Supplement: Script 2 [file rsos191642supp5.zip]

Archive with 1 entries (1 files):
- rsos191642supp5.sps
