# Supplementary material for: Individual differences in human voice pitch are preserved from speech to screams, roars and pain cries
Source: R Soc Open Sci. 2020 Feb 26;7(2):191642. doi: 10.1098/rsos.191642 (PMC7062086; doi:10.1098/rsos.191642)
Supplement: Script 2 [file rsos191642supp5.zip › rsos191642supp5.sps]

* Encoding: UTF-8.

SORT CASES  BY Sex.
SPLIT FILE LAYERED BY Sex.

BOOTSTRAP
  /SAMPLING METHOD=SIMPLE
  /VARIABLES INPUT=VC_0_F0erb VC_1_F0erb VC_2_F0erb VC_3_F0erb VC_4_F0erb VC_5_F0erb VC_6_F0erb 
    VC_7_F0erb 
  /CRITERIA CILEVEL=95 CITYPE=PERCENTILE  NSAMPLES=1000
  /MISSING USERMISSING=EXCLUDE.
NONPAR CORR
  /VARIABLES=VC_0_F0erb VC_1_F0erb VC_2_F0erb VC_3_F0erb VC_4_F0erb VC_5_F0erb VC_6_F0erb VC_7_F0erb    
  /PRINT=SPEARMAN ONETAIL NOSIG
  /MISSING=PAIRWISE.
